# Supplementary material for: Antibacterial and Antibiofilm Effects of Different Samples of Five Commercially Available Essential Oils
Source: Antibiotics (Basel). 2023 Jul 14;12(7):1191. doi: 10.3390/antibiotics12071191 (PMC10376212; doi:10.3390/antibiotics12071191)
Supplement: Supplementary file 1 [file antibiotics-12-01191-s001.zip]

Archive with 1 entries (1 files):
- antibiotics-2481626-supplementary.xlsx
